# Supplementary material for: PD‐L1 blockade enhances response of pancreatic ductal adenocarcinoma to radiotherapy
Source: EMBO Mol Med. 2016 Dec 8;9(2):167–80. doi: 10.15252/emmm.201606674 (PMC5286375; doi:10.15252/emmm.201606674)
Supplement: Supplementary file 2 — Source Data for Appendix [file EMMM-9-167-s002.zip]

Archive with 1 entries (1 files):
- SourceDataAppendixFigureS1.pdf
