# Supplementary material for: PD‐L1 blockade enhances response of pancreatic ductal adenocarcinoma to radiotherapy
Source: EMBO Mol Med. 2016 Dec 8;9(2):167–80. doi: 10.15252/emmm.201606674 (PMC5286375; doi:10.15252/emmm.201606674)
Supplement: Supplementary file 5 — Source Data for Figure 4 [file EMMM-9-167-s004.xls]

## Sheet: Figure 4A
Tumor growth delay curve: Figure 4A
days	Control			aPD-L1			aCD8			12 Gy			12 Gy + aPD-L1			12 Gy + aPD-L1+aCD8
	Mean	SD	N	Mean	SD	N	Mean	SD	N	Mean	SD	N	Mean	SD	N	Mean	SD	N
0	112	9	6	103	6	6	103	6	6	103	6	6	103	4	6	102	4	6
3	213	37	6	214	36	6	206	17	6	127	8	6	127	8	6	140	17	6
6	348	64	6	314	43	6	308	45	6	168	13	6	154	11	6	180	20	6
9	512	83	6	464	72	6	470	103	6	240	30	6	185	15	6	225	37	6
12			6			6			6	297	29	6	222	35	6	278	55	6
15			6			6			6	338	34	6	251	70	6	330	53	6
18			6			6			6	368	41	6	250	49	6	357	80	6
21			6			6			6	396	50	6	250	51	6	390	70	6
24			6			6			6	435	75	6	270	55	6	435	75	6
27			6			6			6	490	70	6	280	60	6	510	80	6
30			6			6			6			6	285	70	6			6
33			6			6			6			6	368	106	6			6
36			6			6			6			6	449	86	6			6
39
Time (days) to 400mm3: Figure 4A
Control	aPD-L1	aCD8	12 Gy	12 Gy + aPD-L1	12 Gy+aPD-L1+aCD8
5	6	6	18	37	19
6	7	7	17	43	25
8	8	8	27	30	19
8	11	8	21	31	19
8	8	8	21	43	24
7	8	8	19	36	20
Statistical analysis: Figure 4A
Number of families	1
Number of comparisons per family	15
Alpha	0.05
Bonferroni's multiple comparisons test	Mean Diff,	95,00% CI of diff,	Significant?	Summary	Adjusted P Value
Control vs. aPD-L1	-1	-6,668 to 4,668	No	ns	>0,9999	A-B
Control vs. aCD8	-0.5	-6,168 to 5,168	No	ns	>0,9999	A-C
Control vs. 12 Gy	-13.5	-19,17 to -7,832	Yes	****	<0,0001	A-D
Control vs. 12 Gy + aPD-L1	-29.67	-35,33 to -24	Yes	****	<0,0001	A-E
Control vs. 12 Gy + aPD-L1+aCD8	-14	-19,67 to -8,332	Yes	****	<0,0001	A-F
aPD-L1 vs. aCD8	0.5	-5,168 to 6,168	No	ns	>0,9999	B-C
aPD-L1 vs. 12 Gy	-12.5	-18,17 to -6,832	Yes	****	<0,0001	B-D
aPD-L1 vs. 12 Gy + aPD-L1	-28.67	-34,33 to -23	Yes	****	<0,0001	B-E
aPD-L1 vs. 12 Gy + aPD-L1+aCD8	-13	-18,67 to -7,332	Yes	****	<0,0001	B-F
aCD8 vs. 12 Gy	-13	-18,67 to -7,332	Yes	****	<0,0001	C-D
aCD8 vs. 12 Gy + aPD-L1	-29.17	-34,83 to -23,5	Yes	****	<0,0001	C-E
aCD8 vs. 12 Gy + aPD-L1+aCD8	-13.5	-19,17 to -7,832	Yes	****	<0,0001	C-F
12 Gy vs. 12 Gy + aPD-L1	-16.17	-21,83 to -10,5	Yes	****	<0,0001	D-E
12 Gy vs. 12 Gy + aPD-L1+aCD8	-0.5	-6,168 to 5,168	No	ns	>0,9999	D-F
12 Gy + aPD-L1 vs. 12 Gy + aPD-L1+aCD8	15.67	9,999 to 21,33	Yes	****	<0,0001	E-F
Test details	Mean 1	Mean 2	Mean Diff,	SE of diff,	n1	n2	t	DF
Control vs. aPD-L1	7	8	-1	1.777	6	6	0.5626	30
Control vs. aCD8	7	7.5	-0.5	1.777	6	6	0.2813	30
Control vs. 12 Gy	7	20.5	-13.5	1.777	6	6	7.595	30
Control vs. 12 Gy + aPD-L1	7	36.67	-29.67	1.777	6	6	16.69	30
Control vs. 12 Gy + aPD-L1+aCD8	7	21	-14	1.777	6	6	7.877	30
aPD-L1 vs. aCD8	8	7.5	0.5	1.777	6	6	0.2813	30
aPD-L1 vs. 12 Gy	8	20.5	-12.5	1.777	6	6	7.033	30
aPD-L1 vs. 12 Gy + aPD-L1	8	36.67	-28.67	1.777	6	6	16.13	30
aPD-L1 vs. 12 Gy + aPD-L1+aCD8	8	21	-13	1.777	6	6	7.314	30
aCD8 vs. 12 Gy	7.5	20.5	-13	1.777	6	6	7.314	30
aCD8 vs. 12 Gy + aPD-L1	7.5	36.67	-29.17	1.777	6	6	16.41	30
aCD8 vs. 12 Gy + aPD-L1+aCD8	7.5	21	-13.5	1.777	6	6	7.595	30
12 Gy vs. 12 Gy + aPD-L1	20.5	36.67	-16.17	1.777	6	6	9.096	30
12 Gy vs. 12 Gy + aPD-L1+aCD8	20.5	21	-0.5	1.777	6	6	0.2813	30
12 Gy + aPD-L1 vs. 12 Gy + aPD-L1+aCD8	36.67	21	15.67	1.777	6	6	8.814	30

## Sheet: Figure 4B
Tumor growth delay curve: Figure 4B
days	Control			aPD-L1			aCD8			5x3 Gy			5x3 Gy + aPD-L1			5x3 Gy + aPD-L1+aCD8
	Mean	SD	N	Mean	SD	N	Mean	SD	N	Mean	SD	N	Mean	SD	N	Mean	SD	N
0	112.292	8.56179	6	103.1	6.30162	6	103.1	6.30162	6	104	6	6	101	6	6	104	7	6
3	213.333	37.238	6	214	36.4692	6	206	16.7332	6	127	8	6	128	12	6	133	14	6
6	348.333	64.3169	6	314	43	6	308	45	6	168	17	6	158	17	6	175	16	6
9	511.806	83.4712	6	464.2	71.9696	6	469.55	103.492	6	202	18	6	192	15	6	208	19	6
12			6			6			6	245	26	6	213	22	6	243	15	6
15			6			6			6	295	33	6	223	45	6	298	34	6
18			6			6			6	338	46	6	225	82	6	350	59	6
21			6			6			6	381	56	6	227	75	6	390	55	6
24			6			6			6	455	60	6	250	75	6	445	65	6
27			6			6			6	520	75	6	270	80	6	515	80	6
30			6			6			6			6	275	85	6			6
33			6			6			6			6	341	64	6			6
36			6			6			6			6	433	70	6			6
39
Time (days) to 400mm3: Figure 4B
Control	aPD-L1	aCD8	5x3 Gy	5x3 Gy + aPD-L1	5x3 Gy+aPD-L1+aCD8
5	6	6	19	38	21
6	7	7	24	45	18
8	8	8	16	31	25
8	11	8	28	32	18
8	8	8	20	44	24
7	8	8	18	35	19
Statistical analysis: Figure 4B
Number of families	1
Number of comparisons per family	15
Alpha	0.05
Bonferroni's multiple comparisons test	Mean Diff,	95,00% CI of diff,	Significant?	Summary	Adjusted P Value
Control vs. aPD-L1	-1	-7,258 to 5,258	No	ns	>0,9999	A-B
Control vs. aCD8	-0.5	-6,758 to 5,758	No	ns	>0,9999	A-C
Control vs. 5x3 Gy	-13.83	-20,09 to -7,575	Yes	****	<0,0001	A-D
Control vs. 5x3 Gy + aPD-L1	-30.5	-36,76 to -24,24	Yes	****	<0,0001	A-E
Control vs. 5x3 Gy + aPD-L1+aCD8	-13.83	-20,09 to -7,575	Yes	****	<0,0001	A-F
aPD-L1 vs. aCD8	0.5	-5,758 to 6,758	No	ns	>0,9999	B-C
aPD-L1 vs. 5x3 Gy	-12.83	-19,09 to -6,575	Yes	****	<0,0001	B-D
aPD-L1 vs. 5x3 Gy + aPD-L1	-29.5	-35,76 to -23,24	Yes	****	<0,0001	B-E
aPD-L1 vs. 5x3 Gy + aPD-L1+aCD8	-12.83	-19,09 to -6,575	Yes	****	<0,0001	B-F
aCD8 vs. 5x3 Gy	-13.33	-19,59 to -7,075	Yes	****	<0,0001	C-D
aCD8 vs. 5x3 Gy + aPD-L1	-30	-36,26 to -23,74	Yes	****	<0,0001	C-E
aCD8 vs. 5x3 Gy + aPD-L1+aCD8	-13.33	-19,59 to -7,075	Yes	****	<0,0001	C-F
5x3 Gy vs. 5x3 Gy + aPD-L1	-16.67	-22,93 to -10,41	Yes	****	<0,0001	D-E
5x3 Gy vs. 5x3 Gy + aPD-L1+aCD8	0	-6,258 to 6,258	No	ns	>0,9999	D-F
5x3 Gy + aPD-L1 vs. 5x3 Gy + aPD-L1+aCD8	16.67	10,41 to 22,93	Yes	****	<0,0001	E-F
Test details	Mean 1	Mean 2	Mean Diff,	SE of diff,	n1	n2	t	DF
Control vs. aPD-L1	7	8	-1	1.963	6	6	0.5095	30
Control vs. aCD8	7	7.5	-0.5	1.963	6	6	0.2548	30
Control vs. 5x3 Gy	7	20.83	-13.83	1.963	6	6	7.048	30
Control vs. 5x3 Gy + aPD-L1	7	37.5	-30.5	1.963	6	6	15.54	30
Control vs. 5x3 Gy + aPD-L1+aCD8	7	20.83	-13.83	1.963	6	6	7.048	30
aPD-L1 vs. aCD8	8	7.5	0.5	1.963	6	6	0.2548	30
aPD-L1 vs. 5x3 Gy	8	20.83	-12.83	1.963	6	6	6.539	30
aPD-L1 vs. 5x3 Gy + aPD-L1	8	37.5	-29.5	1.963	6	6	15.03	30
aPD-L1 vs. 5x3 Gy + aPD-L1+aCD8	8	20.83	-12.83	1.963	6	6	6.539	30
aCD8 vs. 5x3 Gy	7.5	20.83	-13.33	1.963	6	6	6.794	30
aCD8 vs. 5x3 Gy + aPD-L1	7.5	37.5	-30	1.963	6	6	15.29	30
aCD8 vs. 5x3 Gy + aPD-L1+aCD8	7.5	20.83	-13.33	1.963	6	6	6.794	30
5x3 Gy vs. 5x3 Gy + aPD-L1	20.83	37.5	-16.67	1.963	6	6	8.492	30
5x3 Gy vs. 5x3 Gy + aPD-L1+aCD8	20.83	20.83	0	1.963	6	6	0	30
5x3 Gy + aPD-L1 vs. 5x3 Gy + aPD-L1+aCD8	37.5	20.83	16.67	1.963	6	6	8.492	30

## Sheet: Figure 4C
Tumor growth delay: Figure 4C
days	Control			12 Gy			12 Gy + aPD-L1 simultan.			12 Gy + aPD-L1 sequent.
	Mean	SD	N	Mean	SD	N	Mean	SD	N	Mean	SD	N
0	113	9	6	103	7	6	104	4	6	102	6	6
3	207	38	6	142	20	6	125	10	6	132	19	6
6	347	65	6	167	29	6	153	10	6	163	22	6
9	480	74	6	230	30	6	175	27	6	220	41	6
12			6	295	44	6	202	26	6	275	57	6
15			6	362	42	6	228	35	6	323	50	6
18			6	392	46	6	242	40	6	370	64	6
21			6	410	58	6	258	40	6	403	72	6
24			6	467	64	6	265	41	6	455	87	6
27			6	507	69	6	273	44	6	508	87	6
30			6			6	300	44	6			6
33			6			6	360	64	6			6
36			6			6	390	70	6			6
39							450	65	6
Time (days) to 400mm3: Figure 4C
Control	12 Gy	12 Gy + aPD-L1 simult.	12 Gy + aPD-L1 sequent.
5	18	39	18
7	26	45	26
9	17	31	17
8	27	37	29
8	21	44	21
6	22	38	19
Statistical analysis: Figure 4C
Number of families	1
Number of comparisons per family	6
Alpha	0.05
Bonferroni's multiple comparisons test	Mean Diff,	95,00% CI of diff,	Significant?	Summary	Adjusted P Value
Control vs. 12 Gy	-14.67	-21,62 to -7,709	Yes	****	<0,0001	A-B
Control vs. 12 Gy + aPD-L1 simult.	-31.83	-38,79 to -24,88	Yes	****	<0,0001	A-C
Control vs. 12 Gy + aPD-L1 sequent.	-14.5	-21,46 to -7,542	Yes	****	<0,0001	A-D
12 Gy vs. 12 Gy + aPD-L1 simult.	-17.17	-24,12 to -10,21	Yes	****	<0,0001	B-C
12 Gy vs. 12 Gy + aPD-L1 sequent.	0.1667	-6,791 to 7,124	No	ns	>0,9999	B-D
12 Gy + aPD-L1 simult. vs. 12 Gy + aPD-L1 sequent.	17.33	10,38 to 24,29	Yes	****	<0,0001	C-D
Test details	Mean 1	Mean 2	Mean Diff,	SE of diff,	n1	n2	t	DF
Control vs. 12 Gy	7.167	21.83	-14.67	2.377	6	6	6.17	20
Control vs. 12 Gy + aPD-L1 simult.	7.167	39	-31.83	2.377	6	6	13.39	20
Control vs. 12 Gy + aPD-L1 sequent.	7.167	21.67	-14.5	2.377	6	6	6.1	20
12 Gy vs. 12 Gy + aPD-L1 simult.	21.83	39	-17.17	2.377	6	6	7.222	20
12 Gy vs. 12 Gy + aPD-L1 sequent.	21.83	21.67	0.1667	2.377	6	6	0.07012	20
12 Gy + aPD-L1 simult. vs. 12 Gy + aPD-L1 sequent.	39	21.67	17.33	2.377	6	6	7.292	20

## Sheet: Figure 4A-B, growth data
Tumor growth delay: Figure 4A-B
	Day	0	3	6	9	12	15	18	21	24	27	30	33	33	36	39	42
Group 1: Control	R0	105.875	280	450	673
	R1	105.875	230	400	525
	R2	108	210	320	470
	L1	108	190	340	475
	L2	120	190	290	450
	R1L1	126	180	290	480
	Mean	112.292	213.333	348.333	512.167
	SD	8.56179	37.238	64.3169	82.5722
	Day	0	3	6	9	12	15	18	21	24	27	30	33	33	36	39	42
Group 2: anti-PD-L1	R0	105	230	420	573
	R1	105.875	250	380	525
	R2	105.875	230	300	470
	L1	105	170	310	500
	L2	90.75	180	260	467
	R1L1	108	240	320	360	455
	Mean	103.1	214	314	464.4
	SD	6.30162	33.2666	43	71.7015
	Day	0	3	6	9	12	15	18	21	24	27	30	33	33	36	39	42
Group 3: anti-CD8	R0	105	210	400	680
	R1	105.875	233	300	420
	R2	105.875	210	295	425.25
	L1	105	185	285	435
	L2	90.75	190	280	435
	R1L1	108	205	290	425.25
	Mean	103.417	205.5	308.333	470.083
	SD	6.30162	17.0734	45.4606	103.01
	Day	0	3	6	9	12	15	18	21	24	27	30	33	33	36	39	42
Group 4: 12 Gy	R0	91	120	150	210	280	350	405	415	415	450
	R1	105	130	170	230	340	390	425.25	473	582	606.375
	R2	105	140	170	260	310	350	364.5	365	365	405
	L1	105	120	160	290	310	340	364.5	400	415	465
	L2	106	120	190	230	280	300	325.125	400	410	490
	R1L1	108	130	170	220	260	300	325.125	325	420	525
	Mean	103.333	126.667	168.333	240	296.667	338.333	368.25	396.333	434.5	490.229
	SD	6.15359	8.16497	13.2916	29.6648	28.7518	34.3026	40.8588	49.6454	75.0433	69.5957
	Day	0	3	6	9	12	15	18	21	24	27	30	33	33	36	39	42	45
Group 5: 12 Gy +anti-PD-L1	R0	105	120	140	170	200	230	256	261	270	275	275	330	361.25	430
	R1	105.875	120	150	180	190	160	171.5	165	195	200	200	300	320	390	450
	R2	105.875	130	150	170	220	256	256	256	260	270	270	320	288	380	380	390	430
	L1	98.3125	120	160	210	290	370	307.062	307.062	360	365	400	530	379.312	625
	L2	105.875	140	173	190	220	270	288	288	295	330	325	470	364.5	530
	R1L1	98.3125	130	150	190	210	220	220.5	220.5	240	240	240	260	208.25	340	340	375	425
	Mean	103.208	126.667	153.833	185	221.667	251	249.844	249.594	270	280	285	368.333	320.219	449.167
	SD	3.80741	8.16497	11.3211	15.1658	35.4495	69.6132	48.5891	50.8948	55.4076	59.7495	69.857	106.474	64.3608	86
	Day	0	3	6	9	12	15	18	21	24	27	30	33	33	36	39	42
Group 6: 12 Gy+aPD-L1+aCD8	R0	98.3125	120	190	230	320	360	395	440	562	668
	R1	98.3125	160	190	240	290	350	385	410	425	490
	R2	105	140	180	210	250	315	390	442	440	480
	L1	105	150	190	270	310	355	380	380	410	490
	L2	105.875	150	190	240	320	372	390	435	445	490
	R1L1	98.3125	120	140	160	180	230	200	260	330	440
	Mean	101.802	140	180	225	278.333	330.333	356.667	390	435.333	509.667
	SD	3.83598	16.7332	20	37.2827	54.9242	52.751	80	70.0107	74.8376	79.9542
	Day	0	3	6	9	12	15	18	21	24	27	30	33	33	36	39	42
Group 7: 5x3 Gy	R0	109	120	180	210	250	310	400	410	518	610
	R1	105	140	190	230	280	350	420	425	495	570			158.438
	R2	98.3125	120	150	190	220	260	320	410	470	537
	L1	93.75	120	150	180	210	270	280	325	409	500			384
	L2	105.875	130	160	190	250	300	330	420	480	510			304
	R1L1	109.33	130	180	210	260	280	280	294	357	390	440
	Mean	103.545	126.667	168.333	201.667	245	295	338.333	380.667	454.833	519.5			282.146
	SD	6.23041	8.16497	17.224	18.3485	25.8844	32.7109	46	56.2909	60.2309	75.2164			114.358
	Day	0	3	6	9	12	15	18	21	24	27	30	33	33	36	39	42	45
Group 8: 5x3 Gy + anti-PD-L1	R0	98.3125	130	150	180	220	210	171.5	171.5	220	260	240	300	288	370	360	385	420
	R1	98.3125	120	150	190	230	250	297	280	280	305	250	320	245	390	420
	R2	98.3125	120	140	180	180	150	115	120	160	170	220	340	288	490
	L1	93.75	150	180	210	240	270	304	290	340	360	390	420	361.25	480
	L2	105.875	120	150	180	210	260	288	270	320	340	370	410	364.5	515
	R1L1	109.33	130	180	210	200	200	171.5	177	180	184	180	255	208.25	352	360	390	405
	Mean	100.649	128.333	158.333	191.667	213.333	223.333	224.5	227.4	250	269.833	275	340.833	292.5	432.833
	SD	5.77312	11.6905	17.224	14.7196	21.6025	45.4606	81.5071	75.1252	74.5654	79.6503	85.0294	64.0638	62.1375	70.0869
	Day	0	3	6	9	12	15	18	21	24	27	30	33	33	36	39	42	45
Group 9: 5x3 Gy+anti-PD-L1+antiCD8	R0	105.875	120	190	220	260	300	330	410	565	660
	R1	98.3125	150	190	240	250	350	400	430	450	500
	R2	98.3125	120	150	190	220	250	410	425	425	450
	L1	113.438	130	160	200	230	280	315	355	400	540
	L2	98.3125	150	180	190	250	320	385	430	450	500
	R1L1	109.33	130	180	210	250	290	258	310	378	440
	Mean	103.93	133.333	175	208.333	243.333	298.333	349.667	390	444.667	515
	SD	6.6031	13.6626	16.4317	19.4079	15.0555	34.3026	59.0141	54.8862	65.3656	79.9375

## Sheet: Figure 4C, growth data
Tumor growth delay experiment: Figure 4C
Day	Day	0	3	6	9	12	15	18	21	24	27	30	33
Group 1: Control	R0	105.875	272	410	558
	R1	105.875	190	387	445
	R2	108	200	287	400
	R3	108	170	300	440
	L1	120	230	280	450
	R1L1	128	178	420	585
	Mean	112.625	206.667	347.333	479.667
	SD	9.21615	38.2134	65.1081	73.8015
	Day	0	3	6	9	12	15	18	21	24	27	30	33
Group 2: 12 Gy	R0	105.875	140	180	230	290	380	460	480	540	610
	R1	105	150	120	200	330	385	415	450	520	560
	R2	105	170	150	240	290	380	390	440	479	510
	R3	105	110	190	280	360	395	390	390	480	480
	L1	90.75	130	160	200	250	281	320	320	390	460
	R1L1	108	150	200	230	250	350	375	380	390	420
	Mean	102.75	141.667	166.667	230	295	361.833	391.667	410	466.5	506.667
	SD	6.83283	20.4124	29.4392	29.6648	43.7035	42.3576	46.1158	57.9655	63.7299	69.1857
	Day	0	3	6	9	12	15	18	21	24	27	30	33		36	39	42	45
Group 3: 12 Gy+aPD-L1 simultaneously	R0	107	130	140	180	210	240	260	260	260	260	290	362	361.25	385	490
	R1	105.875	110	150	190	210	230	240	240	240	240	250	300	320	330	380	380	410
	R2	105.875	140	150	150	160	170	180	190	200	210	250	300	288	340	370	380	460
	R3	98.3125	120	160	220	240	280	300	300	310	320	350	475	379.312	525	540
	L1	105.875	130	170	150	190	230	250	270	280	300	320	350	364.5	380	465
	R1L1	98.3125	120	150	160	200	220	220	290	300	310	340	370	208.25	380	452
	Mean	103.542	125	153.333	175	201.667	228.333	241.667	258.333	265	273.333	300	359.5	320.219	390	449.5
	SD	4.07386	10.4881	10.328	27.3861	26.3944	35.4495	40.2078	39.7073	40.8656	43.6654	43.8178	64.2301	64.3608	70.0714	65.1575
	Day	0	3	6	9	12	15	18	21	24	27	30	33
Group 4: 12 Gy+aPD-L1 sequentially	R0	101	120	180	230	290	360	410	450	510	565			361.25
	R1	105	150	190	240	300	360	455	495	530	590			320
	R2	105	160	160	270	320	340	370	410	520	575			473.812
	R3	105	110	130	230	330	360	390	430	480	505
	L1	90.75	120	150	150	190	270	315	310	330	370	430
	R1L1	108	130	170	200	220	250	280	325	360	440			272
	Mean	102.458	131.667	163.333	220	275	323.333	370	403.333	455	507.5			356.766
	SD	6.15308	19.4079	21.6025	40.9878	56.8331	50.0666	63.7966	72.3648	87.3499	87.3356			86.1336
